# Supplementary material for: Synergistic Reaction of SO2 with NO2 in Presence of H2O and NH3: A Potential Source of Sulfate Aerosol
Source: Int J Mol Sci. 2019 Jul 31;20(15):3746. doi: 10.3390/ijms20153746 (PMC6696214; doi:10.3390/ijms20153746)
Supplement: Supplementary file 1 [file ijms-20-03746-s001.zip]

Archive with 1 entries (1 files):
- ijms-544891-supplementary.docx
